# Supplementary material for: Increased Maternal Genome Dosage Bypasses the Requirement of the FIS Polycomb Repressive Complex 2 in Arabidopsis Seed Development
Source: PLoS Genet. 2013 Jan 10;9(1):e1003163. doi: 10.1371/journal.pgen.1003163 (PMC3542072; doi:10.1371/journal.pgen.1003163)
Supplement: Table S2 — Genes up- and down-regulated in osd1×2n (SLR>1; SLR<−1; p<0.05). (XLSX) [file pgen.1003163.s012.xlsx]

## Sheet: Sheet1
Table S2. Genes up- and down-regulated in osd1 x 2n (SLR>1; SLR<-1; p<0.05)
Model name	Short description		Down-regulated	Up-regulated	H3K27me3	Up-regulated in fis2	MEF-motif	SRF-motif
AT1G01070	nodulin MtN21 family protein			x
AT1G01470	LEA14 (LATE EMBRYOGENESIS ABUNDANT 14)			x
AT1G02300	cathepsin B-like cysteine protease, putative			x
AT1G02720	"GATL5; polygalacturonate 4-alpha-galacturonosyltransferase/ transferase, transferring glycosyl groups / transferase, transferring hexosyl groups"			x
AT1G02930	"ATGSTF6 (EARLY RESPONSIVE TO DEHYDRATION 11); glutathione transferase"		x		x		x
AT1G02940	"ATGSTF5 (Arabidopsis thaliana Glutathione S-transferase (class phi) 5); glutathione transferase"		x			x
AT1G02980	"CUL2 (cullin 2); ubiquitin protein ligase binding"		x
AT1G03106	unknown protein			x	x
AT1G03120	ATRAB28 (Arabidopsis thaliana responsive to abscisic acid 28)			x
AT1G03470	kinase interacting family protein		x				x
AT1G03550	secretory carrier membrane protein (SCAMP) family protein		x					x
AT1G03710	cysteine protease inhibitor		x		x
AT1G03880	"CRU2 (CRUCIFERIN 2); nutrient reservoir"			x	x
AT1G03920	protein kinase, putative		x
AT1G04030	NA		x
AT1G04380	2-oxoglutarate-dependent dioxygenase, putative		x
AT1G04425	other RNA		x				x
AT1G04490	NA			x
AT1G04645	self-incompatibility protein-related		x
AT1G04770	male sterility MS5 family protein			x
AT1G05260	"RCI3 (RARE COLD INDUCIBLE GENE 3); peroxidase"		x
AT1G05340	NA		x			x
AT1G05510	NA			x
AT1G05540	NA			x
AT1G06640	2-oxoglutarate-dependent dioxygenase, putative		x
AT1G07380	ceramidase family protein			x
AT1G07440	tropinone reductase, putative / tropine dehydrogenase, putative			x
AT1G07450	tropinone reductase, putative / tropine dehydrogenase, putative			x
AT1G07690	NA		x				x
AT1G08810	"MYB60 (myb domain protein 60); DNA binding / transcription factor"		x		x			x
AT1G08830	"CSD1 (COPPER/ZINC SUPEROXIDE DISMUTASE 1); copper, zinc superoxide dismutase"		x
AT1G08985	DNA binding		x				x
AT1G09370	enzyme inhibitor/ pectinesterase		x
AT1G09510	cinnamyl-alcohol dehydrogenase family / CAD family		x
AT1G09560	"GLP5 (GERMIN-LIKE PROTEIN 5); manganese ion binding / metal ion binding / nutrient reservoir"		x
AT1G09750	chloroplast nucleoid DNA-binding protein-related			x
AT1G10360	"ATGSTU18 (GLUTATHIONE S-TRANSFERASE 29); glutathione transferase"		x
AT1G10370	"ATGSTU17/ERD9/GST30/GST30B (EARLY-RESPONSIVE TO DEHYDRATION 9); glutathione transferase"			x
AT1G10810	aldo/keto reductase family protein			x
AT1G11070	hydroxyproline-rich glycoprotein family protein		x				x
AT1G11185	other RNA			x
AT1G11190	"BFN1 (BIFUNCTIONAL NUCLEASE I); nucleic acid binding"			x
AT1G11260	"STP1 (SUGAR TRANSPORTER 1); carbohydrate transmembrane transporter/ sugar:hydrogen ion symporter"		x					x
AT1G11280	S-locus protein kinase, putative		x
AT1G11530	"ATCXXS1 (C-TERMINAL CYSTEINE RESIDUE IS CHANGED TO A SERINE 1); thiol-disulfide exchange intermediate"			x
AT1G11580	"ATPMEPCRA; pectinesterase"		x
AT1G11590	pectin methylesterase, putative		x
AT1G12010	1-aminocyclopropane-1-carboxylate oxidase, putative / ACC oxidase, putative			x
AT1G12030	NA			x
AT1G12064	NA			x	x
AT1G12080	NA		x
AT1G12240	"ATBETAFRUCT4/VAC-INV (VACUOLAR INVERTASE); beta-fructofuranosidase/ hydrolase, hydrolyzing O-glycosyl compounds"		x
AT1G12520	"CCS1 (copper chaperone for superoxide dismutase 1); superoxide dismutase copper chaperone"		x
AT1G12730	cell division cycle protein-related		x
AT1G12805	nucleotide binding			x
AT1G13080	"CYP71B2 (CYTOCHROME P450 71B2); oxygen binding"		x
AT1G13340	NA			x
AT1G13605	methyltransferase		x				x
AT1G13607	NA		x
AT1G13608	NA		x					x
AT1G13609	NA		x		x
AT1G13755	NA		x
AT1G13930	NA			x
AT1G14440	"ATHB31 (ARABIDOPSIS THALIANA HOMEOBOX PROTEIN 31); transcription factor"			x
AT1G14520	"MIOX1 (MYO-INISITOL OXYGENASE); oxidoreductase"		x
AT1G14530	"(TOM THREE HOMOLOG); virion binding"		x
AT1G14580	zinc finger (C2H2 type) family protein		x		x
AT1G14700	"ATPAP3/PAP3 (purple acid phosphatase 3); acid phosphatase/ protein serine/threonine phosphatase"		x
AT1G14720	"XTR2 (XYLOGLUCAN ENDOTRANSGLYCOSYLASE RELATED 2); hydrolase, acting on glycosyl bonds"			x
AT1G15170	MATE efflux family protein			x
AT1G15790	NA		x
AT1G15825	hydroxyproline-rich glycoprotein family protein			x
AT1G15910	XH/XS domain-containing protein / XS zinc finger domain-containing protein			x
AT1G15960	"NRAMP6 (NRAMP metal ion transporter 6); metal ion transmembrane transporter"			x
AT1G16410	CYP79F1 (SUPERSHOOT 1)		x
AT1G16490	"AtMYB58 (myb domain protein 58); DNA binding / transcription factor"			x
AT1G16500	NA		x
AT1G16960	NA		x
AT1G16980	"ATTPS2 (Arabidopsis thaliana trehalose-phosphatase/synthase 2); transferase, transferring glycosyl groups"		x
AT1G17020	"SRG1 (SENESCENCE-RELATED GENE 1); oxidoreductase, acting on paired donors, with incorporation or reduction of molecular oxygen, 2-oxoglutarate as one donor, and incorporation of one atom each of oxygen into both donors"		x
AT1G17190	"ATGSTU26 (Arabidopsis thaliana Glutathione S-transferase (class tau) 26); glutathione transferase"		x
AT1G17810	"BETA-TIP (BETA-TONOPLAST INTRINSIC PROTEIN); water channel"			x
AT1G18100	"E12A11; phosphatidylethanolamine binding"			x
AT1G18520	TET11 (TETRASPANIN11)		x
AT1G18590	sulfotransferase family protein		x
AT1G18770	zinc finger (C3HC4-type RING finger) family protein		x
AT1G19210	AP2 domain-containing transcription factor, putative			x
AT1G19320	pathogenesis-related thaumatin family protein		x				x
AT1G19350	"BES1 (BRI1-EMS-SUPPRESSOR 1); transcription regulator"		x
AT1G19450	integral membrane protein, putative / sugar transporter family protein		x
AT1G19460	kelch repeat-containing F-box family protein		x					x
AT1G19960	NA		x
AT1G20240	metal ion binding		x					x
AT1G20730	NA		x					x
AT1G20940	F-box family protein		x
AT1G21010	NA			x
AT1G21310	"ATEXT3 (EXTENSIN 3); structural constituent of cell wall"			x	x
AT1G21395	NA		x
AT1G21475	NA		x		x
AT1G21670	NA		x
AT1G21950	unknown protein			x
AT1G22190	AP2 domain-containing transcription factor, putative			x
AT1G22430	alcohol dehydrogenase, putative			x
AT1G22710	"SUC2 (SUCROSE-PROTON SYMPORTER 2); carbohydrate transmembrane transporter/ sucrose transmembrane transporter/ sucrose:hydrogen symporter/ sugar:hydrogen ion symporter"			x
AT1G22990	heavy-metal-associated domain-containing protein / copper chaperone (CCH)-related		x		x
AT1G23120	major latex protein-related / MLP-related		x					x
AT1G23147	RALFL3 (RALF-LIKE 3)		x
AT1G24020	MLP423 (MLP-LIKE PROTEIN 423)		x
AT1G24070	"ATCSLA10 (Cellulose synthase-like A10); transferase, transferring glycosyl groups"		x
AT1G24212	NA		x
AT1G24470	short-chain dehydrogenase/reductase (SDR) family protein			x		x
AT1G24530	transducin family protein / WD-40 repeat family protein			x
AT1G25270	NA		x
AT1G25275	NA		x
AT1G25400	NA		x
AT1G25410	"ATIPT6 (Arabidopsis thaliana isopentenyltransferase 6); adenylate dimethylallyltransferase"			x
AT1G26530	NA			x
AT1G26795	self-incompatibility protein-related		x		x
AT1G26796	NA		x				x
AT1G26797	self-incompatibility protein-related		x					x
AT1G26799	NA		x
AT1G27030	NA			x
AT1G27220	paired amphipathic helix repeat-containing protein		x
AT1G27250	paired amphipathic helix repeat-containing protein		x
AT1G27461	NA			x
AT1G28270	RALFL4 (RALF-LIKE 4)		x
AT1G28300	"LEC2 (LEAFY COTYLEDON 2); transcription factor"		x		x
AT1G28700	NA		x		x
AT1G28710	NA			x
AT1G29680	NA			x
AT1G29951	CPuORF35 (Conserved peptide upstream open reading frame 35)			x
AT1G30110	diadenosine 5',5'''-P1,P4-tetraphosphate hydrolase, putative		x
AT1G30135	JAZ8/TIFY5A (JASMONATE-ZIM-DOMAIN PROTEIN 8)		x
AT1G30260	AGL79 (AGAMOUS-LIKE 79)			x
AT1G30320	remorin family protein		x				x
AT1G30515	unknown protein			x
AT1G30690	SEC14 cytosolic factor family protein / phosphoglyceride transfer family protein		x					x
AT1G30920	F-box family protein		x		x
AT1G31250	proline-rich family protein		x					x
AT1G31530	endonuclease/exonuclease/phosphatase family protein		x
AT1G31950	terpene synthase/cyclase family protein			x
AT1G32280	protease inhibitor/seed storage/lipid transfer protein (LTP) family protein		x
AT1G32560	late embryogenesis abundant group 1 domain-containing protein / LEA group 1 domain-containing protein			x
AT1G33700	catalytic			x
AT1G34040	alliinase family protein		x
AT1G34245	NA		x					x
AT1G36340	"UBC31 (UBIQUITIN-CONJUGATING ENZYME 31); ubiquitin-protein ligase"		x
AT1G36710	NA			x
AT1G41770	transposable element gene			x
AT1G43665	protease inhibitor/seed storage/lipid transfer protein (LTP) family protein		x
AT1G43666	lipid transfer protein-related		x
AT1G43667	protease inhibitor/seed storage/lipid transfer protein (LTP) family protein		x
AT1G47317	NA		x
AT1G47540	trypsin inhibitor, putative			x
AT1G47655	Dof-type zinc finger domain-containing protein		x
AT1G47960	"C/VIF1 (CELL WALL / VACUOLAR INHIBITOR OF FRUCTOSIDASE 1); pectinesterase inhibitor"		x				x
AT1G48130	"ATPER1 (Arabidopsis thaliana 1-cysteine peroxiredoxin 1); antioxidant"			x	x
AT1G48195	zinc finger (CCCH-type) family protein		x
AT1G48422	NA			x
AT1G48470	"GLN1;5 (GLUTAMINE SYNTHETASE 1;5); glutamate-ammonia ligase"			x
AT1G48810	transposable element gene			x
AT1G48910	"YUC10; monooxygenase"		x
AT1G48930	"ATGH9C1 (ARABIDOPSIS THALIANA GLYCOSYL HYDROLASE 9C1); hydrolase, hydrolyzing O-glycosyl compounds"		x					x
AT1G48990	glycine-rich protein / oleosin			x
AT1G49190	"ARR19 (ARABIDOPSIS RESPONSE REGULATOR 19); transcription factor/ two-component response regulator"		x		x
AT1G49435	LCR16 (Low-molecular-weight cysteine-rich 16)		x
AT1G49770	basic helix-loop-helix (bHLH) family protein		x
AT1G49860	"ATGSTF14 (Arabidopsis thaliana Glutathione S-transferase (class phi) 14); glutathione transferase"		x
AT1G50325	enzyme inhibitor/ pectinesterase		x
AT1G51460	ABC transporter family protein		x				x
AT1G51620	protein kinase family protein			x
AT1G52410	"TSA1 (TSK-ASSOCIATING PROTEIN 1); calcium ion binding / protein binding"		x
AT1G52690	late embryogenesis abundant protein, putative / LEA protein, putative			x
AT1G52695	phospholipase/carboxylesterase family protein		x
AT1G54010	myrosinase-associated protein, putative			x
AT1G54410	dehydrin family protein		x					x
AT1G54640	F-box family protein-related		x
AT1G54860	NA			x	x
AT1G55210	disease resistance response			x
AT1G55260	lipid binding		x					x
AT1G57780	heavy-metal-associated domain-containing protein		x
AT1G59670	"ATGSTU15 (Arabidopsis thaliana Glutathione S-transferase (class tau) 15); glutathione transferase"		x
AT1G59800	cullin-related		x
AT1G59930	NA		x					x
AT1G60730	aldo/keto reductase family protein			x
AT1G60987	SCRL5 (SCR-Like 5)		x					x
AT1G61097	Expressed protein		x
AT1G61440	S-locus protein kinase, putative		x
AT1G61580	"ARP2/RPL3B (ARABIDOPSIS RIBOSOMAL PROTEIN 2); structural constituent of ribosome"		x
AT1G61630	equilibrative nucleoside transporter, putative (ENT7)		x		x
AT1G62290	aspartyl protease family protein			x	x
AT1G62370	zinc finger (C3HC4-type RING finger) family protein		x
AT1G62420	NA			x
AT1G62500	protease inhibitor/seed storage/lipid transfer protein (LTP) family protein			x
AT1G62710	"BETA-VPE (vacuolar processing enzyme beta); cysteine-type endopeptidase"			x	x
AT1G63190	NA		x		x
AT1G64200	"VHA-E3 (VACUOLAR H+-ATPASE SUBUNIT E ISOFORM 3); hydrogen ion transporting ATPase, rotational mechanism"		x
AT1G64290	F-box protein-related		x
AT1G65090	NA			x
AT1G65240	aspartyl protease family protein		x
AT1G65480	FT (FLOWERING LOCUS T)		x
AT1G65486	NA			x
AT1G65486	NA			x
AT1G65490	NA			x
AT1G65500	NA		x
AT1G65880	"BZO1; benzoate-CoA ligase"			x	x
AT1G67200	NA			x
AT1G67775	CLE8 (CLAVATA3/ESR-RELATED 8)		x
AT1G67820	protein phosphatase 2C, putative / PP2C, putative		x
AT1G68735	NA		x
AT1G69530	ATEXPA1 (ARABIDOPSIS THALIANA EXPANSIN A1)			x
AT1G69545	leucine-rich repeat family protein			x
AT1G69860	proton-dependent oligopeptide transport (POT) family protein		x		x
AT1G70040	NA		x
AT1G70800	C2 domain-containing protein			x
AT1G70810	C2 domain-containing protein			x
AT1G70990	proline-rich family protein		x
AT1G71030	"ATMYBL2 (Arabidopsis myb-like 2); DNA binding / transcription factor"		x
AT1G71690	NA		x					x
AT1G71695	peroxidase 12 (PER12) (P12) (PRXR6)			x
AT1G71880	"SUC1 (SUCROSE-PROTON SYMPORTER 1); carbohydrate transmembrane transporter/ sucrose:hydrogen symporter/ sugar:hydrogen ion symporter"			x
AT1G72150	"PATL1 (PATELLIN 1); transporter"		x
AT1G72230	plastocyanin-like domain-containing protein		x				x
AT1G72260	"THI2.1 (THIONIN 2.1); toxin receptor binding"		x
AT1G72580	unknown protein		x
AT1G72610	"GLP1 (GERMIN-LIKE PROTEIN 1); manganese ion binding / metal ion binding / nutrient reservoir"			x
AT1G73190	"ALPHA-TIP/TIP3;1 (ALPHA-TONOPLAST INTRINSIC PROTEIN); water channel"			x
AT1G73860	microtubule motor		x
AT1G74670	gibberellin-responsive protein, putative			x
AT1G75050	NA		x
AT1G75120	RRA1 (REDUCED RESIDUAL ARABINOSE 1)		x
AT1G75250	myb family transcription factor		x					x
AT1G75490	DNA binding / transcription factor			x
AT1G75600	histone H3.2, putative		x
AT1G76090	"SMT3 (S-adenosyl-methionine-sterol-C-methyltransferase 3); S-adenosylmethionine-dependent methyltransferase"			x
AT1G76470	cinnamoyl-CoA reductase			x
AT1G76500	DNA-binding family protein		x		x
AT1G76720	translation initiation factor		x
AT1G76890	"GT2; transcription factor"		x
AT1G77450	"ANAC032 (Arabidopsis NAC domain containing protein 32); transcription factor"			x
AT1G77525	unknown protein		x					x
AT1G77960	NA		x
AT1G78220	"GF14 PI/GRF13 (GF 14 pi chain); protein binding / protein phosphorylated amino acid binding"		x
AT1G78520	glycosyl hydrolase family protein 17		x
AT1G78760	F-box family protein		x		x
AT1G78780	pathogenesis-related family protein			x
AT1G80090	CBS domain-containing protein			x
AT1G80330	"ATGA3OX4 (GIBBERELLIN 3-OXIDASE 4); gibberellin 3-beta-dioxygenase"			x		x
AT2G01520	MLP328 (MLP-LIKE PROTEIN 328)		x
AT2G01590	NA			x
AT2G01770	"VIT1 (VACUOLAR IRON TRANSPORTER 1); iron ion transmembrane transporter"			x
AT2G01940	"ATIDD15/SGR5 (ARABIDOPSIS THALIANA INDETERMINATE(ID)-DOMAIN 15, SHOOT GRAVITROPISM 5); nucleic acid binding / transcription factor/ zinc ion binding"			x
AT2G02147	LCR73 (Low-molecular-weight cysteine-rich 73)		x
AT2G02515	unknown protein		x			x
AT2G02580	"CYP71B9 (cytochrome P450, family 71, subfamily B, polypeptide 9); oxygen binding"			x
AT2G02930	"ATGSTF3 (GLUTATHIONE S-TRANSFERASE 16); glutathione transferase"		x
AT2G03190	"ASK16 (ARABIDOPSIS SKP1-LIKE 16); ubiquitin-protein ligase"		x
AT2G03560	F-box family protein (FBX7)		x
AT2G03770	sulfotransferase family protein		x
AT2G04000	transposable element gene		x
AT2G04034	NA		x					x
AT2G04750	fimbrin-like protein, putative		x
AT2G04930	NLI interacting factor (NIF) family protein			x	x
AT2G05520	GRP-3 (GLYCINE-RICH PROTEIN 3)		x		x			x
AT2G06255	ELF4-L3 (ELF4-LIKE 3)		x
AT2G07738	unknown protein			x
AT2G10535	LCR29 (Low-molecular-weight cysteine-rich 29)		x					x
AT2G10940	protease inhibitor/seed storage/lipid transfer protein (LTP) family protein			x
AT2G12170	unknown protein		x
AT2G12465	LCR50 (Low-molecular-weight cysteine-rich 50)		x
AT2G12475	NA		x				x
AT2G13150	transcription factor			x
AT2G13610	ABC transporter family protein			x
AT2G14365	LCR84 (Low-molecular-weight cysteine-rich 84)		x
AT2G14690	endo-1,4-beta-xylanase/ hydrolase, hydrolyzing O-glycosyl compounds		x				x
AT2G15010	thionin, putative			x
AT2G15050	"LTP; lipid binding"		x
AT2G15220	secretory protein, putative			x
AT2G15325	protease inhibitor/seed storage/lipid transfer protein (LTP) family protein		x
AT2G15590	NA		x					x
AT2G15610	NA		x		x
AT2G15740	zinc finger (C2H2 type) family protein		x
AT2G15970	COR413-PM1 (cold regulated 413 plasma membrane 1)		x				x
AT2G16220	F-box family protein		x
AT2G16960	importin beta-2 subunit family protein		x					x
AT2G16990	tetracycline transporter		x
AT2G17230	phosphate-responsive 1 family protein			x
AT2G17723	NA		x				x	x
AT2G17750	NA		x
AT2G18193	AAA-type ATPase family protein			x
AT2G18490	zinc finger (C2H2 type) family protein		x
AT2G18600	RUB1-conjugating enzyme, putative		x				x
AT2G18620	geranylgeranyl pyrophosphate synthase, putative / GGPP synthetase, putative / farnesyltranstransferase, putative		x
AT2G18780	F-box family protein		x
AT2G18830	NA		x
AT2G19070	transferase family protein		x
AT2G19310	NA		x
AT2G19800	MIOX2 (MYO-INOSITOL OXYGENASE 2)			x
AT2G19820	LBD9 (LOB DOMAIN-CONTAINING PROTEIN 9)		x
AT2G19970	pathogenesis-related protein, putative		x				x
AT2G20160	"MEO (MEIDOS); ubiquitin-protein ligase"		x			x
AT2G20170	NA		x
AT2G20605	NA		x				x
AT2G20620	NA		x
AT2G20720	pentatricopeptide (PPR) repeat-containing protein			x
AT2G20825	"ULT2 (ULTRAPETALA 2); DNA binding"		x					x
AT2G21060	"ATGRP2B (GLYCINE-RICH PROTEIN 2B); nucleic acid binding"		x		x
AT2G21420	zinc finger protein-related		x				x
AT2G21430	cysteine proteinase A494, putative / thiol protease, putative		x
AT2G21750	NA			x
AT2G21770	"CESA9 (CELLULOSE SYNTHASE 9); transferase, transferring glycosyl groups"			x
AT2G21820	NA			x
AT2G22040	transducin family protein / WD-40 repeat family protein		x		x			x
AT2G22170	lipid-associated family protein			x	x
AT2G22496	"MIR779a; miRNA"			x
AT2G22800	"HAT9 (homeobox-leucine zipper protein 9); DNA binding / transcription factor"			x
AT2G22950	calcium-transporting ATPase, plasma membrane-type, putative / Ca2+-ATPase, putative (ACA7)		x
AT2G22960	serine carboxypeptidase S10 family protein			x
AT2G22970	"SCPL11; serine carboxypeptidase"		x
AT2G22970	"SCPL11; serine carboxypeptidase"		x
AT2G22970	"SCPL11; serine carboxypeptidase"		x
AT2G22990	"SNG1 (SINAPOYLGLUCOSE 1); serine carboxypeptidase"		x
AT2G23120	NA			x
AT2G23330	transposable element gene		x
AT2G23400	dehydrodolichyl diphosphate synthase, putative / DEDOL-PP synthase, putative			x
AT2G23410	"ACPT (ARABIDOPSIS CIS-PRENYLTRANSFERASE); dehydrodolichyl diphosphate synthase"			x
AT2G23510	transferase family protein			x
AT2G23540	GDSL-motif lipase/hydrolase family protein		x			x
AT2G23560	hydrolase, alpha/beta fold family protein			x
AT2G23990	plastocyanin-like domain-containing protein		x			x
AT2G24110	NA			x
AT2G24270	"ALDH11A3 (Aldehyde dehydrogenase 11A3); 3-chloroallyl aldehyde dehydrogenase/ glyceraldehyde-3-phosphate dehydrogenase (NADP+)"			x
AT2G24600	ankyrin repeat family protein		x
AT2G24755	other RNA		x
AT2G24800	peroxidase, putative			x
AT2G24810	pathogenesis-related thaumatin family protein		x				x
AT2G24950	NA		x
AT2G24960	DNA binding		x
AT2G25700	"ASK3 (ARABIDOPSIS SKP1-LIKE 3); protein binding / ubiquitin-protein ligase"		x		x	x	x
AT2G25890	glycine-rich protein / oleosin			x	x
AT2G25964	unknown protein			x
AT2G26170	"CYP711A1 (MORE AXILLARY BRANCHES 1); oxygen binding"			x
AT2G26320	"AGL33; DNA binding / transcription factor"		x				x
AT2G26740	"ATSEH (Arabidopsis thaliana soluble epoxide hydrolase); epoxide hydrolase"		x
AT2G26870	phosphoesterase family protein		x
AT2G26975	copper transporter, putative			x
AT2G27340	NA		x
AT2G27340	NA		x
AT2G27340	NA		x
AT2G27340	NA		x
AT2G27380	ATEPR1 (Arabidopsis thaliana extensin proline-rich 1)			x
AT2G27390	proline-rich family protein		x
AT2G27700	eukaryotic translation initiation factor 2 family protein / eIF-2 family protein		x					x
AT2G27930	zinc-binding family protein		x
AT2G28190	"CSD2 (COPPER/ZINC SUPEROXIDE DISMUTASE 2); copper, zinc superoxide dismutase"		x				x
AT2G28250	protein kinase family protein. Binds AtRop4.		x
AT2G28490	cupin family protein			x
AT2G28625	unknown protein		x
AT2G28630	beta-ketoacyl-CoA synthase family protein			x
AT2G28700	"AGL46; DNA binding / transcription factor"			x
AT2G29150	tropinone reductase, putative / tropine dehydrogenase, putative		x
AT2G29330	"TRI (TROPINONE REDUCTASE); oxidoreductase"			x
AT2G29440	"ATGSTU6 (GLUTATHIONE S-TRANSFERASE 24); glutathione transferase"			x
AT2G30000	NA		x
AT2G30230	NA			x
AT2G30550	lipase class 3 family protein		x
AT2G30680	NA		x		x
AT2G30810	gibberellin-regulated family protein		x			x
AT2G30860	"ATGSTF9 (Arabidopsis thaliana Glutathione S-transferase (class phi) 9); glutathione transferase"		x
AT2G31180	"AtMYB14/Myb14at (myb domain protein 14); DNA binding / transcription factor"			x
AT2G31730	ethylene-responsive protein, putative			x
AT2G31770	zinc finger (C3HC4-type RING finger) family protein		x
AT2G31980	cysteine proteinase inhibitor-related			x
AT2G32190	NA		x
AT2G32190	NA		x
AT2G32340	TraB family protein		x
AT2G32370	DNA binding / transcription factor		x		x			x
AT2G32440	"KAO2 (ENT-KAURENOIC ACID HYDROXYLASE 2); oxygen binding"		x
AT2G33400	NA		x
AT2G33520	NA			x	x
AT2G34123	NA		x
AT2G34315	disease resistance protein-related			x
AT2G34870	MEE26 (maternal effect embryo arrest 26)			x
AT2G34890	CTP synthase, putative / UTP--ammonia ligase, putative		x
AT2G35710	glycogenin glucosyltransferase (glycogenin)-related		x
AT2G35710	glycogenin glucosyltransferase (glycogenin)-related		x
AT2G35880	NA		x
AT2G36560	DNA-binding protein-related		x		x
AT2G36870	xyloglucan:xyloglucosyl transferase, putative / xyloglucan endotransglycosylase, putative / endo-xyloglucan transferase, putative			x
AT2G37090	"IRX9 (IRREGULAR XYLEM 9); transferase, transferring glycosyl groups / xylosyltransferase"			x
AT2G37390	heavy-metal-associated domain-containing protein			x
AT2G37540	short-chain dehydrogenase/reductase (SDR) family protein		x			x
AT2G37770	aldo/keto reductase family protein			x
AT2G38530	"LTP2 (LIPID TRANSFER PROTEIN 2); lipid binding"			x
AT2G38540	LP1 (nonspecific lipid transfer protein 1)		x
AT2G38750	"ANNAT4 (ANNEXIN ARABIDOPSIS 4); calcium ion binding / calcium-dependent phospholipid binding"		x
AT2G38760	"ANNAT3 (ANNEXIN ARABIDOPSIS 3); calcium ion binding / calcium-dependent phospholipid binding"		x
AT2G38890	NA			x
AT2G38905	hydrophobic protein, putative / low temperature and salt responsive protein, putative			x	x
AT2G38920	SPX (SYG1/Pho81/XPR1) domain-containing protein / zinc finger (C3HC4-type RING finger) protein-related			x
AT2G39420	esterase/lipase/thioesterase family protein		x
AT2G39980	transferase family protein			x
AT2G41290	strictosidine synthase family protein			x	x
AT2G41340	eukaryotic rpb5 RNA polymerase subunit family protein			x
AT2G42870	"HLH1/PAR1 (PHY RAPIDLY REGULATED 1); transcription regulator"			x
AT2G42885	NA			x
AT2G43100	aconitase C-terminal domain-containing protein		x
AT2G43520	"ATTI2 (ARABIDOPSIS THALIANA TRYPSIN INHIBITOR PROTEIN 2); trypsin inhibitor"			x
AT2G43660	glycosyl hydrolase family protein 17		x
AT2G43820	"GT/UGT74F2 (UDP-GLUCOSYLTRANSFERASE 74F2); UDP-glucosyltransferase/ UDP-glycosyltransferase/ transferase, transferring glycosyl groups / transferase, transferring hexosyl groups"			x
AT2G43870	polygalacturonase, putative / pectinase, putative		x
AT2G44240	NA		x
AT2G44250	NA		x
AT2G44460	glycosyl hydrolase family 1 protein			x
AT2G44790	"UCC2 (UCLACYANIN 2); copper ion binding"		x		x
AT2G45040	matrix metalloproteinase		x					x
AT2G45080	"CYCP3;1 (cyclin p3;1); cyclin-dependent protein kinase"			x
AT2G45135	protein binding / zinc ion binding		x
AT2G45830	DTA2 (DOWNSTREAM TARGET OF AGL15 2)		x					x
AT2G46680	"ATHB-7 (ARABIDOPSIS THALIANA HOMEOBOX 7); transcription factor"			x
AT2G47015	"MIR408; miRNA"			x
AT2G47670	invertase/pectin methylesterase inhibitor family protein		x
AT3G01070	plastocyanin-like domain-containing protein		x
AT3G01323	NA		x
AT3G01326	NA		x					x
AT3G01329	NA		x
AT3G01570	glycine-rich protein / oleosin			x
AT3G02480	ABA-responsive protein-related			x
AT3G03170	NA			x
AT3G04300	NA		x
AT3G04943	LCR41 (Low-molecular-weight cysteine-rich 41)		x
AT3G04945	LCR18 (Low-molecular-weight cysteine-rich 18)		x
AT3G05160	sugar transporter, putative			x
AT3G05460	sporozoite surface protein-related		x			x
AT3G05741	enzyme inhibitor/ pectinesterase		x
AT3G05936	NA		x
AT3G06890	NA		x
AT3G08900	"RGP3 (REVERSIBLY GLYCOSYLATED POLYPEPTIDE 3); alpha-1,4-glucan-protein synthase (UDP-forming)"		x
AT3G09140	NA		x
AT3G09520	"ATEXO70H4 (exocyst subunit EXO70 family protein H4); protein binding"			x
AT3G09870	auxin-responsive family protein			x
AT3G10340	phenylalanine ammonia-lyase, putative			x
AT3G11740	NA		x
AT3G12110	"ACT11 (ACTIN-11); structural constituent of cytoskeleton"		x
AT3G12203	"SCPL17 (serine carboxypeptidase-like 17); serine carboxypeptidase"			x	x
AT3G12320	NA		x
AT3G12580	"HSP70 (heat shock protein 70); ATP binding"			x
AT3G12880	invertase/pectin methylesterase inhibitor family protein		x
AT3G13310	DNAJ heat shock N-terminal domain-containing protein			x
AT3G13370	NA		x
AT3G13900	haloacid dehalogenase-like hydrolase family protein			x
AT3G14140	oxidoreductase, 2OG-Fe(II) oxygenase family protein		x
AT3G14205	phosphoinositide phosphatase family protein		x				x
AT3G15450	NA			x
AT3G15670	late embryogenesis abundant protein, putative / LEA protein, putative			x
AT3G16250	ferredoxin-related			x
AT3G16895	NA		x
AT3G16900	NA		x
AT3G17120	NA			x
AT3G17155	NA		x
AT3G17609	"HYH (HY5-HOMOLOG); DNA binding / transcription factor"		x
AT3G17640	leucine-rich repeat family protein			x
AT3G18050	NA			x
AT3G18470	NA		x
AT3G18570	glycine-rich protein / oleosin			x
AT3G18710	U-box domain-containing protein		x					x
AT3G19010	oxidoreductase, 2OG-Fe(II) oxygenase family protein			x
AT3G19085	NA			x
AT3G19500	ethylene-responsive protein -related			x
AT3G19710	"BCAT4 (BRANCHED-CHAIN AMINOTRANSFERASE4); catalytic/ methionine-oxo-acid transaminase"		x		x
AT3G20030	F-box family protein		x
AT3G20130	"CYP705A22 (cytochrome P450, family 705, subfamily A, polypeptide 22); oxygen binding"		x
AT3G20450	NA		x				x	x
AT3G20470	NA		x
AT3G20750	zinc finger (GATA type) family protein		x		x
AT3G20950	"CYP705A32 (cytochrome P450, family 705, subfamily A, polypeptide 32); oxygen binding"			x	x
AT3G21120	F-box family protein			x
AT3G21620	early-responsive to dehydration protein-related / ERD protein-related		x
AT3G21720	isocitrate lyase, putative			x	x
AT3G21730	dihydroneopterin aldolase family protein		x				x
AT3G21800	UDP-glucoronosyl/UDP-glucosyl transferase family protein			x
AT3G22120	"CWLP (CELL WALL-PLASMA MEMBRANE LINKER PROTEIN); lipid binding"			x	x
AT3G22540	NA			x
AT3G22640	cupin family protein			x	x
AT3G22880	"ATDMC1 (RECA-LIKE GENE); ATP binding / DNA-dependent ATPase/ damaged DNA binding"		x
AT3G23165	LCR42 (Low-molecular-weight cysteine-rich 42)		x
AT3G23360	protein phosphatase 2C, putative / PP2C, putative		x
AT3G23570	dienelactone hydrolase family protein		x
AT3G24065	NA		x
AT3G24068	NA		x
AT3G24280	SMAP2 (SMALL ACIDIC PROTEIN 2)		x			x
AT3G24690	NA		x
AT3G25160	ER lumen protein retaining receptor family protein			x
AT3G25600	calmodulin, putative			x
AT3G25750	F-box family protein		x
AT3G26300	"CYP71B34 (cytochrome P450, family 71, subfamily B, polypeptide 34); oxygen binding"		x
AT3G26740	CCL (CCR-LIKE)			x
AT3G27200	plastocyanin-like domain-containing protein		x
AT3G27660	OLEO4 (OLEOSIN4)			x
AT3G28040	leucine-rich repeat transmembrane protein kinase, putative			x
AT3G29000	calcium-binding EF hand family protein			x
AT3G29030	ATEXPA5 (ARABIDOPSIS THALIANA EXPANSIN A5)			x
AT3G29152	NA		x
AT3G29385	NA			x	x
AT3G29644	other RNA		x
AT3G32150	NA			x
AT3G42473	LCR47 (Low-molecular-weight cysteine-rich 47)		x				x
AT3G42725	NA		x
AT3G42830	ring-box protein Roc1/Rbx1/Hrt1, putative		x
AT3G43505	LCR30 (Low-molecular-weight cysteine-rich 30)		x
AT3G44460	"DPBF2 (BASIC LEUCINE ZIPPER TRANSCRIPTION FACTOR 67); DNA binding / transcription factor"			x
AT3G45248	NA		x
AT3G45252	NA		x
AT3G45610	Dof-type zinc finger domain-containing protein		x		x		x
AT3G46680	UDP-glucoronosyl/UDP-glucosyl transferase family protein		x
AT3G46900	"COPT2 (Copper transporter 2); copper ion transmembrane transporter"			x
AT3G47540	chitinase, putative		x		x
AT3G47560	esterase/lipase/thioesterase family protein			x
AT3G48209	NA		x
AT3G48231	LCR48 (Low-molecular-weight cysteine-rich 48)		x				x
AT3G48280	"CYP71A25 (cytochrome P450, family 71, subfamily A, polypeptide 25); oxygen binding"		x
AT3G48300	"CYP71A23 (cytochrome P450, family 71, subfamily A, polypeptide 23); oxygen binding"		x		x
AT3G48560	CSR1 (CHLORSULFURON/IMIDAZOLINONE RESISTANT 1)			x
AT3G48580	xyloglucan:xyloglucosyl transferase, putative / xyloglucan endotransglycosylase, putative / endo-xyloglucan transferase, putative		x
AT3G49260	"IQD21 (IQ-DOMAIN 21, IQ-domain 21); calmodulin binding"			x
AT3G49300	proline-rich family protein		x
AT3G49307	Expressed protein		x
AT3G49570	NA			x
AT3G49580	NA			x
AT3G50020	serine protease inhibitor, potato inhibitor I-type family protein		x
AT3G50570	hydroxyproline-rich glycoprotein family protein			x	x
AT3G50620	nodulation protein-related		x
AT3G50990	peroxidase		x				x
AT3G51600	"LTP5 (LIPID TRANSFER PROTEIN 5); lipid transporter"			x
AT3G51750	unknown protein			x
AT3G52840	"BGAL2 (beta-galactosidase 2); beta-galactosidase"		x
AT3G53650	histone H2B, putative		x					x
AT3G54030	protein kinase family protein		x
AT3G54400	aspartyl protease family protein			x
AT3G54550	NA		x				x
AT3G54940	cysteine proteinase, putative			x
AT3G56270	NA		x
AT3G56290	NA		x
AT3G56320	nucleotidyltransferase family protein		x
AT3G56520	no apical meristem (NAM) family protein		x				x
AT3G57160	unknown protein		x		x
AT3G57780	NA			x
AT3G57860	UVI4-LIKE (UV-B-INSENSITIVE 4-LIKE)		x
AT3G58270	meprin and TRAF homology domain-containing protein / MATH domain-containing protein		x
AT3G58540	NA		x
AT3G58850	"PAR2 (PHY RAPIDLY REGULATED 2); transcription regulator"			x
AT3G58865	transposable element gene			x	x
AT3G58940	F-box family protein			x
AT3G58990	aconitase C-terminal domain-containing protein		x
AT3G60000	NA		x
AT3G60140	"DIN2 (DARK INDUCIBLE 2); hydrolase, hydrolyzing O-glycosyl compounds"			x	x
AT3G60300	RWD domain-containing protein		x
AT3G60700	NA		x
AT3G60760	unknown protein			x
AT3G61090	NA		x
AT3G61230	LIM domain-containing protein		x
AT3G61500	NA		x
AT3G61640	AGP20 (ARABINOGALACTAN PROTEIN 20)		x
AT3G62460	NA		x
AT3G63040	unknown protein			x
AT3G63160	unknown protein			x
AT3G63330	protein kinase family protein		x
AT4G00780	meprin and TRAF homology domain-containing protein / MATH domain-containing protein		x				x
AT4G01140	NA		x
AT4G01160	BTB/POZ domain-containing protein		x
AT4G01500	"NGA4 (NGATHA4); transcription factor"		x		x		x
AT4G02380	SAG21 (SENESCENCE-ASSOCIATED GENE 21)			x
AT4G02830	NA		x
AT4G03050	"AOP3 (2-oxoglutarate?dependent dioxygenase 3); oxidoreductase, acting on paired donors, with incorporation or reduction of molecular oxygen, 2-oxoglutarate as one donor, and incorporation of one atom each of oxygen into both donors"			x
AT4G03965	protein binding / zinc ion binding		x
AT4G04580	myb family transcription factor		x
AT4G04630	NA			x
AT4G04810	methionine sulfoxide reductase domain-containing protein / SeIR domain-containing protein			x
AT4G05120	"ENT3/FUR1 (FUDR RESISTANT 1); nucleoside transmembrane transporter"		x				x
AT4G05630	NA		x
AT4G08530	protease inhibitor/seed storage/lipid transfer protein (LTP) family protein		x
AT4G08950	phosphate-responsive protein, putative (EXO)			x
AT4G09090	glycosyl hydrolase family protein 17		x			x
AT4G09460	"ATMYB6 (MYB DOMAIN PROTEIN 6); DNA binding / transcription factor"		x
AT4G09480	transposable element gene			x
AT4G09990	NA			x
AT4G10640	"IQD16 (IQ-domain 16); calmodulin binding"		x
AT4G10895	Expressed protein		x
AT4G11550	DC1 domain-containing protein		x					x
AT4G12825	NA		x		x
AT4G12870	gamma interferon responsive lysosomal thiol reductase family protein / GILT family protein		x		x
AT4G12900	gamma interferon responsive lysosomal thiol reductase family protein / GILT family protein		x
AT4G12915	transposable element gene			x
AT4G12970	NA			x
AT4G12980	auxin-responsive protein, putative			x
AT4G13195	CLE44 (CLAVATA3/ESR-RELATED 44)			x	x
AT4G13210	pectate lyase family protein			x
AT4G13280	"ATTPS12/TPS12 (TERPENOID SYNTHASE12); cyclase"			x
AT4G13380	"MEE56 (maternal effect embryo arrest 56); metal ion binding"		x
AT4G13510	"AMT1;1 (AMMONIUM TRANSPORT 1); ammonium transmembrane transporter"		x					x
AT4G13840	transferase family protein		x		x	x
AT4G13960	F-box family protein		x		x
AT4G13968	NA		x
AT4G15120	VQ motif-containing protein		x		x			x
AT4G15210	"ATBETA-AMY (BETA-AMYLASE); beta-amylase"		x
AT4G15417	ribonuclease III family protein		x					x
AT4G15620	integral membrane family protein			x
AT4G15630	integral membrane family protein			x
AT4G15755	C2 domain-containing protein		x					x
AT4G16146	NA		x
AT4G16160	"ATOEP16-2/ATOEP16-S; P-P-bond-hydrolysis-driven protein transmembrane transporter"			x
AT4G16980	arabinogalactan-protein family			x
AT4G17030	ATEXLB1 (ARABIDOPSIS THALIANA EXPANSIN-LIKE B1)		x
AT4G17160	"AtRABB1a/AtRab2B (Arabidopsis Rab GTPase homolog B1a); GTP binding"		x
AT4G17215	NA		x
AT4G17490	"ATERF6 (ETHYLENE RESPONSIVE ELEMENT BINDING FACTOR 6); DNA binding / transcription factor"			x
AT4G17810	nucleic acid binding / transcription factor/ zinc ion binding			x	x
AT4G18320	NA		x		x
AT4G18650	transcription factor-related			x
AT4G18870	heat shock transcription factor family protein		x				x
AT4G19460	glycosyl transferase family 1 protein		x
AT4G19840	ATPP2-A1 (Arabidopsis thaliana phloem protein 2-A1)		x		x
AT4G20820	FAD-binding domain-containing protein			x
AT4G20860	FAD-binding domain-containing protein			x
AT4G21040	Dof-type zinc finger domain-containing protein		x		x			x
AT4G21080	Dof-type zinc finger domain-containing protein		x				x
AT4G21850	methionine sulfoxide reductase domain-containing protein / SeIR domain-containing protein			x
AT4G22060	F-box family protein		x
AT4G22105	SCRL26 (SCR-Like 26)		x
AT4G22115	SCRL14 (SCR-Like 14)		x
AT4G22233	other RNA			x
AT4G22235	NA			x
AT4G22430	NA		x
AT4G22630	protease inhibitor/seed storage/lipid transfer protein (LTP) family protein		x
AT4G23110	insulin-like growth factor binding		x
AT4G23380	NA		x
AT4G23390	NA		x				x
AT4G23670	major latex protein-related / MLP-related		x		x
AT4G23680	major latex protein-related / MLP-related			x
AT4G24275	NA		x
AT4G24510	"CER2 (ECERIFERUM 2); transferase"		x					x
AT4G24973	NA		x					x
AT4G25140	OLEO1 (OLEOSIN1)			x
AT4G25433	peptidoglycan-binding LysM domain-containing protein		x
AT4G25830	integral membrane family protein		x
AT4G25980	cationic peroxidase, putative			x
AT4G26470	calcium ion binding		x
AT4G26740	"ATS1 (ARABIDOPSIS THALIANA SEED GENE 1); calcium ion binding"			x
AT4G26810	SWIB complex BAF60b domain-containing protein		x
AT4G27140	2S seed storage protein 1 / 2S albumin storage protein / NWMU1-2S albumin 1			x	x
AT4G27150	2S seed storage protein 2 / 2S albumin storage protein / NWMU2-2S albumin 2			x	x
AT4G27160	"AT2S3; lipid binding / nutrient reservoir"			x	x
AT4G27170	2S seed storage protein 4 / 2S albumin storage protein / NWMU2-2S albumin 4			x	x
AT4G27520	plastocyanin-like domain-containing protein			x
AT4G27550	"ATTPS4 (Arabidopsis thaliana trehalose phosphatase/synthase 4); transferase, transferring glycosyl groups"		x
AT4G27810	NA		x
AT4G27830	glycosyl hydrolase family 1 protein			x		x
AT4G27890	nuclear movement family protein		x
AT4G28520	"CRU3 (CRUCIFERIN 3); nutrient reservoir"			x	x
AT4G28650	leucine-rich repeat transmembrane protein kinase, putative			x
AT4G28775	unknown protein		x
AT4G29020	glycine-rich protein			x	x
AT4G29190	zinc finger (CCCH-type) family protein			x
AT4G29300	LCR27 (Low-molecular-weight cysteine-rich 27)		x					x
AT4G29570	cytidine deaminase, putative / cytidine aminohydrolase, putative		x
AT4G29580	cytidine deaminase, putative / cytidine aminohydrolase, putative		x		x
AT4G29760	NA			x
AT4G30650	hydrophobic protein, putative / low temperature and salt responsive protein, putative			x
AT4G31000	calmodulin-binding protein			x
AT4G31060	AP2 domain-containing transcription factor, putative			x
AT4G32100	galactosyltransferase		x
AT4G32230	ATP binding / protein kinase			x
AT4G33110	coclaurine N-methyltransferase, putative			x
AT4G33330	"PGSIP3 (PLANT GLYCOGENIN-LIKE STARCH INITIATION PROTEIN 3); transferase, transferring glycosyl groups"		x		x
AT4G33960	NA			x
AT4G34520	"FAE1 (FATTY ACID ELONGATION1); acyltransferase"			x
AT4G34530	basic helix-loop-helix (bHLH) family protein			x
AT4G34970	actin binding		x				x
AT4G34990	"AtMYB32 (myb domain protein 32); DNA binding / transcription factor"		x
AT4G35725	unknown protein		x			x		x
AT4G36040	DNAJ heat shock N-terminal domain-containing protein (J11)			x
AT4G37320	"CYP81D5 (cytochrome P450, family 81, subfamily D, polypeptide 5); oxygen binding"		x
AT4G38000	Dof-type zinc finger domain-containing protein		x
AT4G38410	dehydrin, putative			x
AT4G38580	"ATFP6 (FARNESYLATED PROTEIN 6); metal ion binding"			x
AT4G38700	disease resistance-responsive family protein		x			x
AT4G38770	PRP4 (PROLINE-RICH PROTEIN 4)		x
AT4G39670	glycolipid binding / glycolipid transporter		x
AT4G39753	kelch repeat-containing F-box family protein		x		x
AT4G39760	kelch repeat-containing F-box family protein		x
AT4G39917	LCR45 (Low-molecular-weight cysteine-rich 45)		x
AT4G39940	"AKN2 (APS-KINASE 2); ATP binding / kinase/ transferase, transferring phosphorus-containing groups"		x		x
AT5G01300	phosphatidylethanolamine-binding family protein			x
AT5G01370	unknown protein		x
AT5G01670	aldose reductase, putative			x
AT5G01750	NA			x
AT5G02020	NA			x
AT5G02220	NA		x
AT5G03820	GDSL-motif lipase/hydrolase family protein		x		x
AT5G03930	NA		x
AT5G04045	Expressed protein		x
AT5G05020	NA			x
AT5G05025	NA			x
AT5G05030	NA		x
AT5G05180	NA		x
AT5G06020	self-incompatibility protein-related		x
AT5G06760	late embryogenesis abundant group 1 domain-containing protein / LEA group 1 domain-containing protein			x
AT5G07010	sulfotransferase family protein			x
AT5G07160	DNA binding / transcription factor		x
AT5G07190	ATS3 (ARABIDOPSIS THALIANA SEED GENE 3)			x	x
AT5G07210	"ARR21 (ARABIDOPSIS RESPONSE REGULATOR 21); transcription factor/ two-component response regulator"		x		x
AT5G07260	homeobox protein-related		x
AT5G07330	NA			x
AT5G07880	SNAP29 (Synaptosomal-associated protein SNAP25-like 29)		x
AT5G08030	glycerophosphoryl diester phosphodiesterase family protein			x
AT5G08141	"ATBZIP75 (ARABIDOPSIS THALIANA BASIC LEUCINE-ZIPPER 75); DNA binding / transcription factor"		x
AT5G08330	TCP family transcription factor, putative			x
AT5G09370	protease inhibitor/seed storage/lipid transfer protein (LTP) family protein		x			x
AT5G09640	"SNG2 (SINAPOYLGLUCOSE ACCUMULATOR 2); serine carboxypeptidase"			x
AT5G10120	ethylene insensitive 3 family protein			x
AT5G10130	pollen Ole e 1 allergen and extensin family protein			x
AT5G10220	"ANN6 (ANNEXIN ARABIDOPSIS 6); calcium ion binding / calcium-dependent phospholipid binding"		x
AT5G10230	"ANN7/ANNAT7 (ANNEXIN ARABIDOPSIS 7); calcium ion binding / calcium-dependent phospholipid binding"		x					x
AT5G11220	NA		x				x
AT5G12020	HSP17.6II (17.6 KDA CLASS II HEAT SHOCK PROTEIN)			x
AT5G12420	NA		x
AT5G12460	NA		x
AT5G13600	phototropic-responsive NPH3 family protein		x
AT5G14995	NA			x
AT5G15360	unknown protein			x
AT5G16010	3-oxo-5-alpha-steroid 4-dehydrogenase family protein / steroid 5-alpha-reductase family protein			x
AT5G16030	NA			x
AT5G16980	NADP-dependent oxidoreductase, putative			x
AT5G17090	NA		x
AT5G17470	calmodulin-related protein, putative		x					x
AT5G17810	"WOX12 (WUSCHEL RELATED HOMEOBOX 12); DNA binding / transcription factor"			x	x
AT5G18470	curculin-like (mannose-binding) lectin family protein		x					x
AT5G18840	sugar transporter, putative			x
AT5G19172	NA		x
AT5G19175	NA		x				x
AT5G19315	NA		x
AT5G19340	NA			x
AT5G19650	ATOFP8/OFP8 (Arabidopsis thaliana ovate family protein 8)		x
AT5G19700	MATE efflux protein-related		x				x
AT5G20710	"BGAL7 (beta-galactosidase 7); beta-galactosidase"		x			x	x
AT5G22270	NA		x
AT5G22540	NA			x
AT5G22580	NA		x
AT5G22980	"SCPL47 (serine carboxypeptidase-like 47); serine carboxypeptidase"		x			x	x
AT5G23010	"MAM1 (2-isopropylmalate synthase 3); 2-isopropylmalate synthase"		x		x		x
AT5G23020	"IMS2/MAM-L/MAM3 (METHYLTHIOALKYMALATE SYNTHASE-LIKE); 2-isopropylmalate synthase/ methylthioalkylmalate synthase"		x		x
AT5G24355	NA		x					x
AT5G24440	"CID13 (CTC-Interacting Domain 13); RNA binding"		x
AT5G24920	ATGDU5 (ARABIDOPSIS THALIANA GLUTAMINE DUMPER 5)			x
AT5G25310	exostosin family protein			x
AT5G25410	NA		x
AT5G25950	NA		x		x		x
AT5G26220	ChaC-like family protein			x
AT5G26250	sugar transporter, putative		x			x
AT5G26310	"UGT72E3; UDP-glycosyltransferase/ coniferyl-alcohol glucosyltransferase/ transferase, transferring glycosyl groups"		x				x
AT5G27350	"SFP1; carbohydrate transmembrane transporter/ sugar:hydrogen ion symporter"			x
AT5G28000	Bet v I allergen family protein		x
AT5G28630	glycine-rich protein		x
AT5G31355	transposable element gene			x
AT5G32433	transposable element gene			x
AT5G35010	transposable element gene			x
AT5G36910	"THI2.2 (THIONIN 2.2); toxin receptor binding"			x
AT5G36937	transposable element gene			x
AT5G37473	NA		x
AT5G37520	NA		x
AT5G37560	nucleic acid binding / zinc ion binding		x				x
AT5G38140	histone-like transcription factor (CBF/NF-Y) family protein		x
AT5G38200	hydrolase			x
AT5G38275	NA			x
AT5G38950	germin-like protein-related			x
AT5G38960	germin-like protein, putative		x		x
AT5G39070	transposable element gene			x
AT5G39440	"SnRK1.3 (SNF1-RELATED PROTEIN KINASE 1.3); kinase"		x
AT5G40155	NA		x				x
AT5G40260	nodulin MtN3 family protein		x			x
AT5G40420	OLEO2 (OLEOSIN 2)			x
AT5G40430	"MYB22 (myb domain protein 22); DNA binding / transcription factor"		x				x
AT5G40730	AGP24 (ARABINOGALACTAN PROTEIN 24)		x
AT5G40780	"LHT1 (LYSINE HISTIDINE TRANSPORTER 1); amino acid transmembrane transporter"		x
AT5G41050	NA		x
AT5G41450	zinc finger (C3HC4-type RING finger) family protein		x
AT5G41460	fringe-related protein			x
AT5G41720	NA		x
AT5G42242	LCR57 (Low-molecular-weight cysteine-rich 57)		x
AT5G44120	"CRA1 (CRUCIFERINA); nutrient reservoir"			x	x
AT5G44345	F-box family protein-related			x
AT5G44360	FAD-binding domain-containing protein			x
AT5G44480	"DUR (DEFECTIVE UGE IN ROOT); catalytic"		x
AT5G44680	methyladenine glycosylase family protein			x
AT5G45580	transcription factor			x
AT5G45595	transposable element gene			x
AT5G45980	"WOX8 (WUSCHEL-related homeobox 8); DNA binding / transcription factor"		x
AT5G46025	Ras-related GTP-binding family protein		x
AT5G46130	NA			x
AT5G46690	"BHLH071 (BETA HLH PROTEIN 71); DNA binding / transcription factor"			x
AT5G46871	NA		x
AT5G47350	palmitoyl protein thioesterase family protein		x
AT5G48485	"DIR1 (DEFECTIVE IN INDUCED RESISTANCE 1); lipid binding"			x
AT5G48490	protease inhibitor/seed storage/lipid transfer protein (LTP) family protein			x
AT5G48690	NA			x
AT5G48850	male sterility MS5 family protein			x
AT5G48980	kelch repeat-containing F-box family protein		x		x			x
AT5G49190	"SUS2 (SUCROSE SYNTHASE 2); UDP-glycosyltransferase/ sucrose synthase/ transferase, transferring glycosyl groups"			x
AT5G49360	"BXL1 (BETA-XYLOSIDASE 1); hydrolase, hydrolyzing O-glycosyl compounds"		x
AT5G50070	invertase/pectin methylesterase inhibitor family protein		x
AT5G50090	NA		x
AT5G50480	CCAAT-box binding transcription factor Hap5a, putative		x
AT5G51105	NA		x
AT5G52150	zinc finger (C3HC4-type RING finger) family protein		x
AT5G52552	CPuORF14 (Conserved peptide upstream open reading frame 14)		x
AT5G52860	ABC transporter family protein			x
AT5G53910	(S)-2-hydroxy-acid oxidase, peroxisomal, putative / glycolate oxidase, putative / short chain alpha-hydroxy acid oxidase, putative			x	x
AT5G54067	NA		x
AT5G54165	unknown protein			x
AT5G54660	heat shock protein-related			x
AT5G54740	protease inhibitor/seed storage/lipid transfer protein (LTP) family protein			x
AT5G55320	membrane bound O-acyl transferase (MBOAT) family protein / wax synthase-related		x
AT5G55370	long-chain-alcohol O-fatty-acyltransferase family protein / wax synthase family protein			x
AT5G55620	NA			x
AT5G55730	FLA1			x
AT5G56100	glycine-rich protein / oleosin		x
AT5G56200	zinc finger (C2H2 type) family protein		x				x
AT5G56369	NA		x		x
AT5G56870	"BGAL4 (beta-galactosidase 4); beta-galactosidase"		x
AT5G57260	"CYP71B10 (cytochrome P450, family 71, subfamily B, polypeptide 10); oxygen binding"			x
AT5G57500	transferase, transferring glycosyl groups		x		x			x
AT5G57560	"TCH4 (TOUCH 4); hydrolase, acting on glycosyl bonds / xyloglucan:xyloglucosyl transferase"			x
AT5G59120	"ATSBT4.13; subtilase"		x
AT5G59170	proline-rich family protein			x
AT5G61440	thioredoxin family protein			x
AT5G62110	DNA binding		x			x
AT5G62350	invertase/pectin methylesterase inhibitor family protein / DC 1.2 homolog (FL5-2I22)			x
AT5G62400	NA			x
AT5G62800	seven in absentia (SINA) family protein			x
AT5G63087	NA		x
AT5G63230	glycosyl hydrolase family protein 17		x
AT5G63250	glycosyl hydrolase family protein 17		x
AT5G64260	phosphate-responsive protein, putative			x
AT5G64530	"ANAC104/XND1 (Arabidopsis NAC domain containing protein 104); transcription factor"			x
AT5G64905	PROPEP3 (Elicitor peptide 3 precursor)		x					x
AT5G65370	epsin N-terminal homology (ENTH) domain-containing protein / clathrin assembly protein-related		x
AT5G65580	unknown protein		x				x
AT5G66490	NA		x
AT5G66580	NA			x
AT5G67120	zinc finger (C3HC4-type RING finger) family protein		x
AT5G67480	"BT4 (BTB AND TAZ DOMAIN PROTEIN 4); protein binding / transcription regulator"			x
