# Supplementary material for: Increased Maternal Genome Dosage Bypasses the Requirement of the FIS Polycomb Repressive Complex 2 in Arabidopsis Seed Development
Source: PLoS Genet. 2013 Jan 10;9(1):e1003163. doi: 10.1371/journal.pgen.1003163 (PMC3542072; doi:10.1371/journal.pgen.1003163)
Supplement: Table S4 — Genes commonly deregulated in 4n×2n crosses (Tiwari et al., 2010) and osd1×2n (this study). (XLSX) [file pgen.1003163.s014.xlsx]

## Sheet: Sheet1
Table S4. Genes commonly deregulated in 4n x 2n crosses (Tiwari et al., 2010) and osd1 x 2n (this study)
Model name	Short description	Down-regulated	Up-regulated
AT1G02720	"GATL5; polygalacturonate 4-alpha-galacturonosyltransferase/ transferase, transferring glycosyl groups / transferase, transferring hexosyl groups"		x
AT1G02930	"ATGSTF6 (EARLY RESPONSIVE TO DEHYDRATION 11); glutathione transferase"	x
AT1G02980	"CUL2 (cullin 2); ubiquitin protein ligase binding"	x
AT1G03470	kinase interacting family protein	x
AT1G03710	cysteine protease inhibitor	x
AT1G03880	"CRU2 (CRUCIFERIN 2); nutrient reservoir"		x
AT1G04030	NA	x
AT1G04380	2-oxoglutarate-dependent dioxygenase, putative	x
AT1G04645	self-incompatibility protein-related	x
AT1G06640	2-oxoglutarate-dependent dioxygenase, putative	x
AT1G07690	NA	x
AT1G09370	enzyme inhibitor/ pectinesterase	x
AT1G09510	cinnamyl-alcohol dehydrogenase family / CAD family	x
AT1G11190	"BFN1 (BIFUNCTIONAL NUCLEASE I); nucleic acid binding"		x
AT1G14580	zinc finger (C2H2 type) family protein	x
AT1G14720	"XTR2 (XYLOGLUCAN ENDOTRANSGLYCOSYLASE RELATED 2); hydrolase, acting on glycosyl bonds"		x
AT1G15790	NA	x
AT1G17810	"BETA-TIP (BETA-TONOPLAST INTRINSIC PROTEIN); water channel"		x
AT1G18100	"E12A11; phosphatidylethanolamine binding"		x
AT1G19320	pathogenesis-related thaumatin family protein	x
AT1G21670	NA	x
AT1G24020	MLP423 (MLP-LIKE PROTEIN 423)	x
AT1G25410	"ATIPT6 (Arabidopsis thaliana isopentenyltransferase 6); adenylate dimethylallyltransferase"		x
AT1G26795	self-incompatibility protein-related	x
AT1G28710	NA		x
AT1G30690	SEC14 cytosolic factor family protein / phosphoglyceride transfer family protein	x
AT1G33700	catalytic		x
AT1G34245	NA	x
AT1G36340	"UBC31 (UBIQUITIN-CONJUGATING ENZYME 31); ubiquitin-protein ligase"	x
AT1G47540	trypsin inhibitor, putative		x
AT1G48130	"ATPER1 (Arabidopsis thaliana 1-cysteine peroxiredoxin 1); antioxidant"		x
AT1G48470	"GLN1;5 (GLUTAMINE SYNTHETASE 1;5); glutamate-ammonia ligase"		x
AT1G48930	"ATGH9C1 (ARABIDOPSIS THALIANA GLYCOSYL HYDROLASE 9C1); hydrolase, hydrolyzing O-glycosyl compounds"	x
AT1G49190	"ARR19 (ARABIDOPSIS RESPONSE REGULATOR 19); transcription factor/ two-component response regulator"	x
AT1G49860	"ATGSTF14 (Arabidopsis thaliana Glutathione S-transferase (class phi) 14); glutathione transferase"	x
AT1G54860	NA		x
AT1G55260	lipid binding	x
AT1G57780	heavy-metal-associated domain-containing protein	x
AT1G59670	"ATGSTU15 (Arabidopsis thaliana Glutathione S-transferase (class tau) 15); glutathione transferase"	x
AT1G59800	cullin-related	x
AT1G61580	"ARP2/RPL3B (ARABIDOPSIS RIBOSOMAL PROTEIN 2); structural constituent of ribosome"	x
AT1G62290	aspartyl protease family protein		x
AT1G65090	NA		x
AT1G65240	aspartyl protease family protein	x
AT1G65490	NA		x
AT1G67820	protein phosphatase 2C, putative / PP2C, putative	x
AT1G69530	ATEXPA1 (ARABIDOPSIS THALIANA EXPANSIN A1)		x
AT1G71690	NA	x
AT1G71880	"SUC1 (SUCROSE-PROTON SYMPORTER 1); carbohydrate transmembrane transporter/ sucrose:hydrogen symporter/ sugar:hydrogen ion symporter"		x
AT1G72260	"THI2.1 (THIONIN 2.1); toxin receptor binding"	x
AT1G72580	unknown protein	x
AT1G73190	"ALPHA-TIP/TIP3;1 (ALPHA-TONOPLAST INTRINSIC PROTEIN); water channel"		x
AT1G74670	gibberellin-responsive protein, putative		x
AT1G75250	myb family transcription factor	x
AT1G76720	translation initiation factor	x
AT1G78220	"GF14 PI/GRF13 (GF 14 pi chain); protein binding / protein phosphorylated amino acid binding"	x
AT2G01520	MLP328 (MLP-LIKE PROTEIN 328)	x
AT2G02515	unknown protein	x
AT2G02580	"CYP71B9 (cytochrome P450, family 71, subfamily B, polypeptide 9); oxygen binding"		x
AT2G03190	"ASK16 (ARABIDOPSIS SKP1-LIKE 16); ubiquitin-protein ligase"	x
AT2G04750	fimbrin-like protein, putative	x
AT2G15325	protease inhibitor/seed storage/lipid transfer protein (LTP) family protein	x
AT2G15740	zinc finger (C2H2 type) family protein	x
AT2G15970	COR413-PM1 (cold regulated 413 plasma membrane 1)	x
AT2G17750	NA	x
AT2G18490	zinc finger (C2H2 type) family protein	x
AT2G18600	RUB1-conjugating enzyme, putative	x
AT2G19970	pathogenesis-related protein, putative	x
AT2G20160	"MEO (MEIDOS); ubiquitin-protein ligase"	x
AT2G21420	zinc finger protein-related	x
AT2G23510	transferase family protein		x
AT2G26170	"CYP711A1 (MORE AXILLARY BRANCHES 1); oxygen binding"		x
AT2G26320	"AGL33; DNA binding / transcription factor"	x
AT2G27380	ATEPR1 (Arabidopsis thaliana extensin proline-rich 1)		x
AT2G27700	eukaryotic translation initiation factor 2 family protein / eIF-2 family protein	x
AT2G28490	cupin family protein		x
AT2G30810	gibberellin-regulated family protein	x
AT2G31980	cysteine proteinase inhibitor-related		x
AT2G32370	DNA binding / transcription factor	x
AT2G32440	"KAO2 (ENT-KAURENOIC ACID HYDROXYLASE 2); oxygen binding"	x
AT2G34315	disease resistance protein-related		x
AT2G34870	MEE26 (maternal effect embryo arrest 26)		x
AT2G34890	CTP synthase, putative / UTP--ammonia ligase, putative	x
AT2G37540	short-chain dehydrogenase/reductase (SDR) family protein	x
AT2G38530	"LTP2 (LIPID TRANSFER PROTEIN 2); lipid binding"		x
AT2G38540	LP1 (nonspecific lipid transfer protein 1)	x
AT2G38905	hydrophobic protein, putative / low temperature and salt responsive protein, putative		x
AT2G41290	strictosidine synthase family protein		x
AT2G43520	"ATTI2 (ARABIDOPSIS THALIANA TRYPSIN INHIBITOR PROTEIN 2); trypsin inhibitor"		x
AT2G43660	glycosyl hydrolase family protein 17	x
AT2G43820	"GT/UGT74F2 (UDP-GLUCOSYLTRANSFERASE 74F2); UDP-glucosyltransferase/ UDP-glycosyltransferase/ transferase, transferring glycosyl groups / transferase, transferring hexosyl groups"		x
AT2G44240	NA	x
AT2G44250	NA	x
AT3G01570	glycine-rich protein / oleosin		x
AT3G02480	ABA-responsive protein-related		x
AT3G09140	NA	x
AT3G11740	NA	x
AT3G12110	"ACT11 (ACTIN-11); structural constituent of cytoskeleton"	x
AT3G12203	"SCPL17 (serine carboxypeptidase-like 17); serine carboxypeptidase"		x
AT3G12580	"HSP70 (heat shock protein 70); ATP binding"		x
AT3G13370	NA	x
AT3G13900	haloacid dehalogenase-like hydrolase family protein		x
AT3G14205	phosphoinositide phosphatase family protein	x
AT3G19010	oxidoreductase, 2OG-Fe(II) oxygenase family protein		x
AT3G20030	F-box family protein	x
AT3G20470	NA	x
AT3G22120	"CWLP (CELL WALL-PLASMA MEMBRANE LINKER PROTEIN); lipid binding"		x
AT3G22540	NA		x
AT3G22640	cupin family protein		x
AT3G24280	SMAP2 (SMALL ACIDIC PROTEIN 2)	x
AT3G25750	F-box family protein	x
AT3G27660	OLEO4 (OLEOSIN4)		x
AT3G28040	leucine-rich repeat transmembrane protein kinase, putative		x
AT3G42830	ring-box protein Roc1/Rbx1/Hrt1, putative	x
AT3G44460	"DPBF2 (BASIC LEUCINE ZIPPER TRANSCRIPTION FACTOR 67); DNA binding / transcription factor"		x
AT3G45610	Dof-type zinc finger domain-containing protein	x
AT3G48580	xyloglucan:xyloglucosyl transferase, putative / xyloglucan endotransglycosylase, putative / endo-xyloglucan transferase, putative	x
AT3G49300	proline-rich family protein	x
AT3G54940	cysteine proteinase, putative		x
AT3G56290	NA	x
AT3G56520	no apical meristem (NAM) family protein	x
AT3G57160	unknown protein	x
AT3G60700	NA	x
AT3G61640	AGP20 (ARABINOGALACTAN PROTEIN 20)	x
AT3G62460	NA	x
AT3G63040	unknown protein		x
AT4G01500	"NGA4 (NGATHA4); transcription factor"	x
AT4G08950	phosphate-responsive protein, putative (EXO)		x
AT4G09090	glycosyl hydrolase family protein 17	x
AT4G13380	"MEE56 (maternal effect embryo arrest 56); metal ion binding"	x
AT4G15210	"ATBETA-AMY (BETA-AMYLASE); beta-amylase"	x
AT4G15620	integral membrane family protein		x
AT4G15630	integral membrane family protein		x
AT4G15755	C2 domain-containing protein	x
AT4G17160	"AtRABB1a/AtRab2B (Arabidopsis Rab GTPase homolog B1a); GTP binding"	x
AT4G17215	NA	x
AT4G18870	heat shock transcription factor family protein	x
AT4G19460	glycosyl transferase family 1 protein	x
AT4G20860	FAD-binding domain-containing protein		x
AT4G21080	Dof-type zinc finger domain-containing protein	x
AT4G22430	NA	x
AT4G23680	major latex protein-related / MLP-related		x
AT4G25140	OLEO1 (OLEOSIN1)		x
AT4G25830	integral membrane family protein	x
AT4G25980	cationic peroxidase, putative		x
AT4G26470	calcium ion binding	x
AT4G26740	"ATS1 (ARABIDOPSIS THALIANA SEED GENE 1); calcium ion binding"		x
AT4G27140	2S seed storage protein 1 / 2S albumin storage protein / NWMU1-2S albumin 1		x
AT4G27150	2S seed storage protein 2 / 2S albumin storage protein / NWMU2-2S albumin 2		x
AT4G27160	"AT2S3; lipid binding / nutrient reservoir"		x
AT4G27170	2S seed storage protein 4 / 2S albumin storage protein / NWMU2-2S albumin 4		x
AT4G27550	"ATTPS4 (Arabidopsis thaliana trehalose phosphatase/synthase 4); transferase, transferring glycosyl groups"	x
AT4G27890	nuclear movement family protein	x
AT4G28520	"CRU3 (CRUCIFERIN 3); nutrient reservoir"		x
AT4G31060	AP2 domain-containing transcription factor, putative		x
AT4G33330	"PGSIP3 (PLANT GLYCOGENIN-LIKE STARCH INITIATION PROTEIN 3); transferase, transferring glycosyl groups"	x
AT4G33330	"PGSIP3 (PLANT GLYCOGENIN-LIKE STARCH INITIATION PROTEIN 3); transferase, transferring glycosyl groups"	x
AT4G34520	"FAE1 (FATTY ACID ELONGATION1); acyltransferase"		x
AT4G34970	actin binding	x
AT4G35725	unknown protein	x
AT4G37320	"CYP81D5 (cytochrome P450, family 81, subfamily D, polypeptide 5); oxygen binding"	x
AT4G38700	disease resistance-responsive family protein	x
AT4G38770	PRP4 (PROLINE-RICH PROTEIN 4)	x
AT5G01300	phosphatidylethanolamine-binding family protein		x
AT5G01370	unknown protein	x
AT5G02220	NA	x
AT5G03820	GDSL-motif lipase/hydrolase family protein	x
AT5G03930	NA	x
AT5G05030	NA	x
AT5G05180	NA	x
AT5G06020	self-incompatibility protein-related	x
AT5G07160	DNA binding / transcription factor	x
AT5G07190	ATS3 (ARABIDOPSIS THALIANA SEED GENE 3)		x
AT5G07210	"ARR21 (ARABIDOPSIS RESPONSE REGULATOR 21); transcription factor/ two-component response regulator"	x
AT5G09370	protease inhibitor/seed storage/lipid transfer protein (LTP) family protein	x
AT5G09640	"SNG2 (SINAPOYLGLUCOSE ACCUMULATOR 2); serine carboxypeptidase"		x
AT5G10220	"ANN6 (ANNEXIN ARABIDOPSIS 6); calcium ion binding / calcium-dependent phospholipid binding"	x
AT5G10230	"ANN7/ANNAT7 (ANNEXIN ARABIDOPSIS 7); calcium ion binding / calcium-dependent phospholipid binding"	x
AT5G11220	NA	x
AT5G13600	phototropic-responsive NPH3 family protein	x
AT5G17470	calmodulin-related protein, putative	x
AT5G19700	MATE efflux protein-related	x
AT5G20710	"BGAL7 (beta-galactosidase 7); beta-galactosidase"	x
AT5G22580	NA	x
AT5G22980	"SCPL47 (serine carboxypeptidase-like 47); serine carboxypeptidase"	x
AT5G25950	NA	x
AT5G26250	sugar transporter, putative	x
AT5G36910	"THI2.2 (THIONIN 2.2); toxin receptor binding"		x
AT5G37520	NA	x
AT5G38960	germin-like protein, putative	x
AT5G39440	"SnRK1.3 (SNF1-RELATED PROTEIN KINASE 1.3); kinase"	x
AT5G40155	NA	x
AT5G40260	nodulin MtN3 family protein	x
AT5G40420	OLEO2 (OLEOSIN 2)		x
AT5G40430	"MYB22 (myb domain protein 22); DNA binding / transcription factor"	x
AT5G40730	AGP24 (ARABINOGALACTAN PROTEIN 24)	x
AT5G41050	NA	x
AT5G44120	"CRA1 (CRUCIFERINA); nutrient reservoir"		x
AT5G44680	methyladenine glycosylase family protein		x
AT5G47350	palmitoyl protein thioesterase family protein	x
AT5G48485	"DIR1 (DEFECTIVE IN INDUCED RESISTANCE 1); lipid binding"		x
AT5G48490	protease inhibitor/seed storage/lipid transfer protein (LTP) family protein		x
AT5G49190	"SUS2 (SUCROSE SYNTHASE 2); UDP-glycosyltransferase/ sucrose synthase/ transferase, transferring glycosyl groups"		x
AT5G50480	CCAAT-box binding transcription factor Hap5a, putative	x
AT5G54740	protease inhibitor/seed storage/lipid transfer protein (LTP) family protein		x
AT5G55620	NA		x
AT5G55730	FLA1		x
AT5G56100	glycine-rich protein / oleosin	x
AT5G56200	zinc finger (C2H2 type) family protein	x
AT5G59120	"ATSBT4.13; subtilase"	x
AT5G59170	proline-rich family protein		x
AT5G62800	seven in absentia (SINA) family protein		x
AT5G65370	epsin N-terminal homology (ENTH) domain-containing protein / clathrin assembly protein-related	x
